# Supplementary material for: Automated Operant Conditioning in the Mouse Home Cage
Source: Front Neural Circuits. 2017 Mar 1;11:10. doi: 10.3389/fncir.2017.00010 (PMC5331059; doi:10.3389/fncir.2017.00010)
Supplement: Supplementary file 3 [file DataSheet2.zip]

Archive with 1 entries (1 files):
- Waterspout.stl
